# Supplementary material for: Membrane fluidity is regulated by the C. elegans transmembrane protein FLD-1 and its human homologs TLCD1/2
Source: eLife. 2018 Dec 4;7:e40686. doi: 10.7554/eLife.40686 (PMC6279351; doi:10.7554/eLife.40686)
Supplement: Figure 3—source data 1. [file elife-40686-fig3-data1.xlsx]

## Sheet: Fig 3F
Lipidomics data used in figure 3F. Lipidomics of worms grown on NGM plates and plates supplemented with 20mM glucose.
Composition (mol%) in PE
	N2 NGM		mdt-15 NGM		fld-1 NGM		paqr-2 NGM		paqr-2;mdt-15 NGM		paqr-2;fld-1 NGM		paqr-2;mdt-15;fld-1 NGM		N2 20mM Glucose		mdt-15 20mM Glucose		fld-1 20mM Glucose		paqr-2 20mM Glucose		paqr-2;mdt-15 20mM Glucose		paqr-2;fld-1 20mM Glucose		paqr-2;mdt-15;fld-1 20mM Glucose
	Average	SD	Average	SD	Average	SD	Average	SD	Average	SD	Average	SD	Average	SD	Average	SD	Average	SD	Average	SD	Average	SD	Average	SD	Average	SD	Average	SD
FA 15:0	0.499072	0.0501211	0.477676	0.106817	0.189281	0.0391049	0.81578	0.0829531	0.705858	0.0895498	0.186149	0.0139583	0.302126	0.0204744	0.462586	0.0469795	0.659735	0.0427223	0.202741	0.020117	0.598049	0.0498823	0.562596	0.100317	0.336175	0.0290737	0.221203	0.019489
FA 16:0	1.29339	0.300772	1.96266	0.227833	1.06812	0.330363	3.36142	0.273388	2.83529	0.130719	1.912	0.269248	1.72538	0.124332	4.54407	0.179748	5.06589	0.385666	3.87612	0.93056	8.08094	0.152869	6.61399	0.392588	4.43637	0.639378	4.253	0.077518
FA 17:0	3.52316	0.471568	3.56643	0.614407	2.31595	0.801322	6.61858	0.264528	5.80284	0.226633	2.82561	0.164329	4.63064	0.213616	2.70026	0.187244	3.98956	0.152125	2.22124	0.345556	5.27114	0.318607	4.25305	0.236697	4.12228	0.329767	3.75381	0.153241
FA 18:0	2.03274	0.662349	2.41493	0.268635	1.90486	0.603588	3.47319	0.380957	2.29233	0.232067	3.3545	0.370746	2.72527	0.192157	5.20308	0.280518	5.13979	0.427389	5.11009	0.883621	4.70071	0.48514	4.1584	0.371792	4.96397	0.484068	5.18928	0.174958
FA 19:0	0.119914	0.0232203	0.138699	0.0194876	0.103231	0.0273959	0.142831	0.0191896	0.12169	0.026363	0.152281	0.0211272	0.199752	0.0158351	0.0425274	0.00666478	0.0747686	0.00709689	0.0365541	0.00833536	0.0936056	0.00851822	0.0803422	0.015664	0.0638047	0.00820438	0.0762484	0.00653014
FA 20:0	0.132606	0.0247971	0.121577	0.0138095	0.145957	0.0116991	0.156641	0.0304161	0.112796	0.0180164	0.145154	0.0229372	0.14623	0.0213446	0.0884744	0.0165846	0.0924413	0.0132964	0.109136	0.0101307	0.0870695	0.0102314	0.0853076	0.0118025	0.10349	0.00963968	0.0908494	0.0100484
SFA	7.60088	1.47516	8.68197	0.847231	5.69821	1.71339	14.5684	0.890996	11.8708	0.601974	8.5757	0.805525	9.72939	0.472079	13.041	0.636912	15.0222	0.872632	11.5559	2.12666	18.8315	0.907939	15.7537	0.709077	14.0261	1.40106	13.5844	0.122067
