# Supplementary material for: Membrane fluidity is regulated by the C. elegans transmembrane protein FLD-1 and its human homologs TLCD1/2
Source: eLife. 2018 Dec 4;7:e40686. doi: 10.7554/eLife.40686 (PMC6279351; doi:10.7554/eLife.40686)
Supplement: Figure 3—source data 2. [file elife-40686-fig3-data2.xlsx]

## Sheet: Fig 3G
Lipidomics data used in figure 3G. Lipidomics of worms grown on NGM plates and plates supplemented with 20mM glucose.
Composition (mol%) in PE
	N2 NGM		mdt-15 NGM		fld-1 NGM		paqr-2 NGM		paqr-2;mdt-15 NGM		paqr-2;fld-1 NGM		paqr-2;mdt-15;fld-1 NGM		N2 20mM Glucose		mdt-15 20mM Glucose		fld-1 20mM Glucose		paqr-2 20mM Glucose		paqr-2;mdt-15 20mM Glucose		paqr-2;fld-1 20mM Glucose		paqr-2;mdt-15;fld-1 20mM Glucose
	Average	SD	Average	SD	Average	SD	Average	SD	Average	SD	Average	SD	Average	SD	Average	SD	Average	SD	Average	SD	Average	SD	Average	SD	Average	SD	Average	SD
FA 18:2	8.10458	0.845777	9.94755	0.954427	8.07204	0.65132	5.93744	0.528014	7.43965	0.275643	7.33538	0.926651	9.29844	0.143733	14.3579	0.769071	15.8117	0.894376	14.4314	0.56977	13.1068	0.445761	14.7867	0.706132	11.9056	0.912092	16.3895	0.326227
FA 18:3	0.374554	0.128729	0.430241	0.0933523	0.399488	0.168703	0.324212	0.0212979	0.26515	0.0400462	0.533508	0.0914874	0.623678	0.0997861	1.43122	0.0866009	1.28412	0.23508	1.29834	0.471888	0.232696	0.0430086	0.356769	0.0713601	0.490256	0.109597	1.34265	0.0596614
FA 20:2	0.738013	0.114355	0.982995	0.251797	0.697808	0.0711913	0.531302	0.0445088	0.879385	0.109272	0.383814	0.0435632	1.05077	0.0388699	1.24591	0.0910084	2.1022	0.172541	1.42784	0.0980996	1.19536	0.109213	1.60248	0.204952	1.83293	0.136888	2.31676	0.167484
FA 20:3	2.71003	0.333194	2.69386	0.455833	2.81229	0.2005	2.0937	0.164857	2.4791	0.150812	1.99416	0.285162	3.03089	0.191356	4.35222	0.172094	5.28979	0.758202	4.54371	0.280167	2.52241	0.0931632	3.65703	0.337121	4.26832	0.210499	4.83929	0.271323
FA 20:4	2.57355	0.169515	2.2851	0.311542	2.28742	0.203945	2.05974	0.0656721	2.13241	0.215764	1.93994	0.159425	2.39448	0.138536	3.87695	0.133359	3.95642	0.263051	3.68822	0.133256	2.23859	0.142386	2.95756	0.21937	3.15616	0.274712	3.69683	0.175772
FA 20:5	4.12511	0.326536	3.52477	0.417318	3.70039	0.678399	3.50573	0.139268	3.27411	0.329086	3.31494	0.232744	3.78362	0.270818	5.75326	0.329737	4.31754	0.208047	4.99205	0.557614	2.95329	0.369123	3.54757	0.205451	3.98888	0.3808	5.02255	0.291453
PUFA	18.6258	1.12381	19.8645	1.73798	17.9694	0.700624	14.4521	0.367959	16.4698	0.821417	15.5017	1.4197	20.1819	0.375434	31.0174	0.745481	32.7618	1.66859	30.3815	0.742517	22.2491	0.39636	26.9081	1.1749	25.6422	1.28953	33.6076	1.14565
