# Supplementary material for: Membrane fluidity is regulated by the C. elegans transmembrane protein FLD-1 and its human homologs TLCD1/2
Source: eLife. 2018 Dec 4;7:e40686. doi: 10.7554/eLife.40686 (PMC6279351; doi:10.7554/eLife.40686)
Supplement: Figure 3—figure supplement 1—source data 1. [file elife-40686-fig3-figsupp1-data1.xlsx]

## Sheet: Fig 3-suppl 1A
Lipidomics data used in Figure 3 – figure supplement 1A. Lipidomics of worms grown on NGM plates and plates supplemented with 20mM glucose.
Composition (mol%) in PE
	N2 NGM		mdt-15 NGM		fld-1 NGM		paqr-2 NGM		paqr-2;mdt-15 NGM		paqr-2;fld-1 NGM		paqr-2;mdt-15;fld-1 NGM		N2 20mM Glucose		mdt-15 20mM Glucose		fld-1 20mM Glucose		paqr-2 20mM Glucose		paqr-2;mdt-15 20mM Glucose		paqr-2;fld-1 20mM Glucose		paqr-2;mdt-15;fld-1 20mM Glucose
	Average	SD	Average	SD	Average	SD	Average	SD	Average	SD	Average	SD	Average	SD	Average	SD	Average	SD	Average	SD	Average	SD	Average	SD	Average	SD	Average	SD
FA 16:1	0.577579	0.116878	0.570054	0.0944431	0.606671	0.203347	0.559707	0.0994859	0.350389	0.0556455	0.827458	0.116693	0.633193	0.0684732	0.568625	0.0539153	0.447396	0.0554163	0.525397	0.164153	0.424258	0.0359261	0.490742	0.0836744	0.464746	0.0406873	0.372913	0.0333419
FA 17:1	4.4133	0.227389	3.37367	0.130989	3.77025	0.519684	3.60876	0.203924	3.02221	0.190113	3.65183	0.293897	3.62268	0.229747	9.32123	0.325347	7.34673	0.27933	8.47675	0.563516	3.97256	0.307319	4.95219	0.586479	8.54933	0.408293	7.87254	0.268498
FA 18:1	66.3228	1.09787	64.8276	1.98166	69.7941	2.91998	64.1359	0.895026	65.0401	1.12941	68.9516	2.46536	61.931	0.847896	40.5945	1.21698	39.1527	2.08104	43.8559	3.55051	50.8136	1.34075	47.6397	1.88557	45.0853	1.97953	38.2356	1.18636
FA 19:1	1.71058	0.124984	1.6351	0.285268	1.32466	0.260689	1.52549	0.0565277	1.76263	0.1671	1.43935	0.222948	2.14283	0.122029	4.90036	0.414693	4.27067	0.387265	4.58768	0.532847	2.65405	0.356202	3.06283	0.416163	5.28384	0.513873	5.05596	0.0898226
FA 20:1	0.748992	0.0834621	1.04714	0.094456	0.8367	0.0631078	1.14958	0.110143	1.4841	0.184952	1.0523	0.0937982	1.75907	0.130624	0.556814	0.0580901	0.99847	0.117473	0.616866	0.0642773	1.05489	0.0650031	1.1928	0.164473	0.94851	0.0928955	1.27101	0.0741062
MUFA	73.7733	0.981275	71.4535	1.76445	76.3323	2.01368	70.9794	0.797118	71.6594	0.952681	75.9226	2.02416	70.0887	0.658915	55.9416	0.923231	52.216	1.63338	58.0626	2.46785	58.9194	1.24668	57.3382	0.828786	60.3318	2.61915	52.808	1.1746
