# Supplementary material for: Membrane fluidity is regulated by the C. elegans transmembrane protein FLD-1 and its human homologs TLCD1/2
Source: eLife. 2018 Dec 4;7:e40686. doi: 10.7554/eLife.40686 (PMC6279351; doi:10.7554/eLife.40686)
Supplement: Figure 3—figure supplement 1—source data 2. [file elife-40686-fig3-figsupp1-data2.xlsx]

## Sheet: Fig 3 - fig suppl 1B
Lipidomics data used in Figure 3 – figure supplement 1B. Lipidomics of worms grown on peptone free NGM plates seeded with OP50 that was pre-grown in LB with vehicle or 2mM PA.
Composition (mol%) in PE
	N2 Vehicle		mdt-15 Vehicle		fld-1 Vehicle		paqr-2 Vehicle		paqr-2;mdt-15 Vehicle		paqr-2;fld-1 Vehicle		paqr-2;mdt-15;fld-1 Vehicle		N2 2mM PA		mdt-15 2mM PA		fld-1 2mM PA		paqr-2 2mM PA		paqr-2;mdt-15 2mM PA		paqr-2;fld-1 2mM PA		paqr-2;mdt-15;fld-1 2mM PA
	Average	SD	Average	SD	Average	SD	Average	SD	Average	SD	Average	SD	Average	SD	Average	SD	Average	SD	Average	SD	Average	SD	Average	SD	Average	SD	Average	SD
FA 15:0	0.390114	0.0466503	0.311785	0.0340291	0.0658202	0.0273412	0.900931	0.08544	0.744792	0.06466	0.199987	0.0310341	0.115706	0.0157332	0.134694	0.0188526	0.140826	0.0295845	0.052364	0.017982	0.567131	0.0139217	0.46048	0.0906569	0.132588	0.0218424	0.0788165	0.0233382
FA 16:0	1.54184	0.105961	1.42137	0.129453	0.788123	0.0644043	5.83759	0.696343	4.91573	0.95414	2.408	0.133172	1.32666	0.147248	4.17091	0.395217	3.84746	0.304277	2.45424	0.307741	15.9206	0.147647	12.3902	1.57689	8.50481	0.404087	4.75073	0.60005
FA 17:0	3.06547	0.259828	2.96565	0.16591	1.27203	0.0635547	8.13694	0.656738	7.81047	0.605403	4.05806	0.580381	2.42377	0.361974	1.07675	0.115233	1.50655	0.125365	0.616952	0.0706736	6.0309	0.165109	5.60048	0.434197	2.33931	0.287862	1.87371	0.202628
FA 18:0	2.30719	0.231668	1.71815	0.241777	1.79864	0.344602	4.73971	0.738538	2.9539	0.389986	3.67319	0.484816	2.28216	0.378053	2.26795	0.193607	2.81051	0.307092	2.01565	0.344455	7.94511	0.44712	5.822	1.27669	5.30051	0.644076	3.51139	0.760241
FA 19:0	0.112168	0.015235	0.0948257	0.0253682	0.0861512	0.0203667	0.110813	0.0132854	0.0879322	0.0203887	0.146842	0.0291717	0.113753	0.0386934	0.0310814	0.00615662	0.0485328	0.0140048	0.022864	0.00706628	0.104577	0.00831311	0.0814041	0.0150298	0.0654829	0.0131653	0.0630482	0.0235399
FA 20:0	0.107015	0.0302331	0.0643745	0.0207413	0.0894589	0.0132361	0.087818	0.0188016	0.0385475	0.0218228	0.107413	0.0215287	0.0593561	0.0185772	0.0974674	0.0178006	0.0563114	0.0201403	0.0631806	0.0153523	0.0953789	0.00286726	0.0569725	0.016083	0.101822	0.0107665	0.0777737	0.0199701
SFA	7.5238	0.460021	6.57615	0.468391	4.10022	0.3916	19.8138	2.09671	16.5514	1.03197	10.5935	1.1683	6.32141	0.462882	7.77886	0.492532	8.41019	0.502101	5.22525	0.69818	30.6637	0.399758	24.4115	3.24048	16.4445	1.24416	10.3555	1.55407
