# Supplementary material for: Membrane fluidity is regulated by the C. elegans transmembrane protein FLD-1 and its human homologs TLCD1/2
Source: eLife. 2018 Dec 4;7:e40686. doi: 10.7554/eLife.40686 (PMC6279351; doi:10.7554/eLife.40686)
Supplement: Figure 3—figure supplement 1—source data 3. [file elife-40686-fig3-figsupp1-data3.xlsx]

## Sheet: Fig 3- fig suppl 1C
Lipidomics data used in Figure 3 – figure supplement 1C. Lipidomics of worms grown on peptone free NGM plates seeded with OP50 that was pre-grown in LB with vehicle or 2mM PA.
Composition (mol%) in PE
	N2 Vehicle		mdt-15 Vehicle		fld-1 Vehicle		paqr-2 Vehicle		paqr-2;mdt-15 Vehicle		paqr-2;fld-1 Vehicle		paqr-2;mdt-15;fld-1 Vehicle		N2 2mM PA		mdt-15 2mM PA		fld-1 2mM PA		paqr-2 2mM PA		paqr-2;mdt-15 2mM PA		paqr-2;fld-1 2mM PA		paqr-2;mdt-15;fld-1 2mM PA
	Average	SD	Average	SD	Average	SD	Average	SD	Average	SD	Average	SD	Average	SD	Average	SD	Average	SD	Average	SD	Average	SD	Average	SD	Average	SD	Average	SD
FA 16:1	0.269797	0.110511	0.168222	0.0485965	0.209004	0.0259365	0.219639	0.0551799	0.132701	0.0415538	0.202874	0.0543421	0.121693	0.0297738	0.430346	0.0489995	0.412297	0.109163	0.318746	0.125822	0.410971	0.028419	0.349079	0.0460992	0.461453	0.0731038	0.329471	0.100847
FA 17:1	4.48024	0.342621	2.9414	0.0727149	4.16397	0.240092	3.53324	0.198865	2.66628	0.266419	3.3802	0.195441	2.43539	0.362839	3.39401	0.287383	2.5785	0.158504	3.42658	0.074495	2.29729	0.0831704	1.988	0.702224	2.26978	0.268807	2.39242	0.201762
FA 18:1	55.2883	1.50479	52.2729	1.02123	56.6175	2.93246	51.5842	0.995877	48.5397	0.662046	58.3983	1.55803	54.6972	2.54054	52.2455	1.95627	49.9675	0.936065	54.1282	1.38999	41.5324	0.690872	43.1214	1.20261	51.6738	1.27685	52.2724	2.56046
FA 19:1	3.12293	0.192106	3.24694	0.135748	3.07128	0.186399	2.26264	0.283576	2.4649	0.197291	2.73953	0.0790356	3.20049	0.259062	1.59371	0.237801	2.06407	0.141146	1.75719	0.162371	1.82685	0.0789903	1.96256	0.289877	1.73168	0.15457	2.06658	0.124852
FA 20:1	0.516076	0.057327	0.683514	0.0667302	0.506239	0.0291597	0.746041	0.0895191	0.875874	0.0641952	0.892192	0.122782	1.01506	0.083386	0.336651	0.0505068	0.57995	0.180899	0.353383	0.0573743	0.668866	0.0327167	0.847066	0.173208	0.603563	0.0966679	0.709555	0.0676747
MUFA	63.6774	1.55551	59.3129	1.00386	64.568	3.0224	58.3458	0.772759	54.6795	0.448007	65.6131	1.60702	61.4699	2.82678	58.0002	1.93027	55.6023	0.838007	59.9841	1.24279	46.7363	0.550674	48.2681	1.55589	56.7403	1.36796	57.7704	2.12496
