# Supplementary material for: Membrane fluidity is regulated by the C. elegans transmembrane protein FLD-1 and its human homologs TLCD1/2
Source: eLife. 2018 Dec 4;7:e40686. doi: 10.7554/eLife.40686 (PMC6279351; doi:10.7554/eLife.40686)
Supplement: Figure 3—figure supplement 1—source data 4. [file elife-40686-fig3-figsupp1-data4.xlsx]

## Sheet: Fig 3 fis supp 1D
Lipidomics data used in Figure 3 – figure supplement 1D. Lipidomics of worms grown on peptone free NGM plates seeded with OP50 that was pre-grown in LB with vehicle or 2mM PA.
Composition (mol%) in PE
	N2 Vehicle		mdt-15 Vehicle		fld-1 Vehicle		paqr-2 Vehicle		paqr-2;mdt-15 Vehicle		paqr-2;fld-1 Vehicle		paqr-2;mdt-15;fld-1 Vehicle		N2 2mM PA		mdt-15 2mM PA		fld-1 2mM PA		paqr-2 2mM PA		paqr-2;mdt-15 2mM PA		paqr-2;fld-1 2mM PA		paqr-2;mdt-15;fld-1 2mM PA
	Average	SD	Average	SD	Average	SD	Average	SD	Average	SD	Average	SD	Average	SD	Average	SD	Average	SD	Average	SD	Average	SD	Average	SD	Average	SD	Average	SD
FA 18:2	14.5279	0.389743	17.7543	1.01788	16.5555	0.984417	11.4728	0.508746	14.9514	0.676378	11.0338	1.3883	16.2557	2.4075	19.2409	1.27316	19.5214	1.20466	20.0091	1.06836	13.4006	0.430148	15.8612	0.878325	15.306	0.670741	17.2076	1.12056
FA 18:3	0.0904023	0.0146327	0.0966522	0.00808108	0.0902579	0.0266105	0.057053	0.0065747	0.059529	0.0257791	0.0641589	0.00347187	0.0782667	0.00476256	0.0834488	0.0220596	0.095389	0.0346473	0.0879876	0.0250348	0.0215236	0.00197895	0.0454433	0.00962495	0.0430782	0.0110828	0.0803377	0.00674818
FA 20:2	2.09766	0.873521	4.25063	0.157586	2.11981	0.990511	1.6734	0.608069	3.15866	0.452179	2.42184	0.412261	4.05248	0.130465	2.49682	0.260059	3.79945	0.593606	2.38077	0.248896	1.93001	0.0944451	3.0669	0.419569	2.48898	0.187593	3.38317	0.330327
FA 20:3	4.1705	1.01519	5.09903	0.202299	4.2765	0.492855	3.43223	0.46074	4.37298	0.406801	3.66253	0.592223	4.95386	0.632103	5.21726	0.870447	5.33448	0.438217	4.59935	0.795089	2.8231	0.155458	3.5412	0.788144	3.72608	0.232552	5.08753	0.345755
FA 20:4	3.23367	0.444198	2.82922	0.119205	3.10404	0.265246	2.30344	0.464256	2.67188	0.197293	2.55273	0.257869	2.92125	0.292399	3.09104	0.225662	2.68607	0.374862	3.12872	0.3355	2.03879	0.0986369	2.02437	0.636575	2.35891	0.105771	2.73691	0.220495
FA 20:5	4.69679	0.475558	4.10529	0.30067	5.1857	0.337638	2.90148	0.16753	3.5666	0.330356	4.05835	0.357182	3.94723	0.357451	4.09151	0.323054	4.55067	0.52862	4.58476	0.404428	2.39027	0.138831	2.79035	0.313443	2.89217	0.112873	3.42676	0.395733
PUFA	28.8169	1.51366	34.1351	1.14412	31.3318	2.84611	21.8404	1.93235	28.7811	1.4379	23.7934	0.526206	32.2087	2.71737	34.2209	1.80219	35.9875	1.06783	34.7907	0.945375	22.6043	0.303452	27.3295	1.74225	26.8152	0.588328	31.9223	1.34152
