# Supplementary material for: Membrane fluidity is regulated by the C. elegans transmembrane protein FLD-1 and its human homologs TLCD1/2
Source: eLife. 2018 Dec 4;7:e40686. doi: 10.7554/eLife.40686 (PMC6279351; doi:10.7554/eLife.40686)
Supplement: Figure 4—source data 1. [file elife-40686-fig4-data1.xlsx]

## Sheet: Fig 4C
Lipidomics data used in figure 4C. Lipidomics of HEK293 cells treated with PA 400 uM for 24 h
Composition in PC (normalized to NT)
		NT siRNA + PA 400 uM						TLCD1 siRNA + PA 400 uM						TLCD2 siRNA + PA 400 uM
FA 16:0		103.569	100.354	96.9363	99.1893	99.9514		96.1311	99.1715	100.553	99.8739	99.9147		102.524	103.714	104.369	102.805	103.293
FA 16:1		97.2308	100.161	104.358	98.7668	99.4841		100.125	90.6206	89.0945	89.313	92.2388		99.0479	92.8544	93.7131	94.4044	100.762
FA 18:0		81.8761	106.536	94.4624	98.8448	118.281		103.43	93.5536	101.12	108.792	116.12		97.3165	104.57	88.1246	102.843	88.4309
FA 18:1		94.0732	97.3049	109.687	104.812	94.1225		111.27	109.853	103.219	103.277	99.6536		89.3238	85.7202	87.9617	89.4413	88.2026
FA 18:2		90.6971	104.48	103.306	96.3606	105.157		121.399	119.336	113.449	111.449	120.972		106.25	135.182	130.551	133.327	108.32
FA 18:3			102.741	98.6185	70.8966	127.744		123.899	85.581	106.565	122.354	118.026			155.941	177.879	128.348	123.905
FA 20:1		84.5146	88.2444	117.705	95.6787	113.857		110.209	95.069	99.8694	114.099	122.771		82.1486	72.6213	69.8957	82.3301	72.4094
FA 20:2		79.3485	79.4629	133.068	92.2478	115.872		99.2133	105.474	101.519	135.114	85.7219		118.089	71.0462	50.0795	107.84	83.1339
FA 20:3		100.152	109.197	99.1775	91.941	99.5329		116.41	100.533	108.705	107.632	107.96		103.748	112.358	92.7005	103.035	113.947
FA 20:4		89.8762	94.7157	97.8912	98.8201	118.697		104.736	87.115	99.9019	103.196	98.811		112.119	104.598	98.1261	104.472	106.809
FA 20:5		73.7362	116.562	97.0812	102.748	109.873		114.023	111.598	105.322	126.705	104.414		165.783	165.16	123.244	131.597	128.46
FA 22:5		94.3857	97.6948	102.801	107.282	97.8359		118.111	109.074	102.166	123.206	114.587		117.109	98.0873	121.439	104.634	105.129
FA 22:6		103.751	78.2632	108.822	87.2076	121.956		85.6313	81.867	82.4546	67.6308	81.7881		112.34	97.6234	78.2957	73.9376	82.8328
SFA		102.394	100.689	96.8024	99.1706	100.944		96.5263	98.8673	100.584	100.357	100.792		102.242	103.76	103.49	102.807	102.488
MUFA		95.1983	98.3198	107.738	102.488	96.2564		107.083	102.547	97.8998	98.1063	97.0159		92.9268	88.3149	90.0068	91.2588	92.8157
PUFA		91.1336	99.6833	101.926	96.9057	110.351		111.989	102.135	104.789	107.494	107.506		110.974	117.079	109.477	112.878	107.202
Composition in PE (normalized to NT)
		NT siRNA + PA 400 uM						TLCD1 siRNA + PA 400 uM						TLCD2 siRNA + PA 400 uM
FA 16:0		95.0518	99.9991	102.064	101.546	101.339		95.2571	95.6651	98.3609	102.247	93.3743		99.1955	99.6223	97.6779	99.602	101.541
FA 16:1		109.412	101.805	103.057	93.1504	92.5759		91.3586	91.2734	93.0335	89.4776	89.996		94.6302	96.6577	91.4304	101.215	93.463
FA 18:0		107.694	98.5031	88.1506	101.474	104.177		106.409	109.743	108.208	108.203	119.88		104.639	103.487	93.8755	96.2862	94.5824
FA 18:1		102.623	99.717	100.279	98.4911	98.8899		101.067	98.6524	94.1002	91.6261	97.0107		97.2056	97.0613	104.785	98.2115	93.4455
FA 18:2		95.5931	84.5363	112.59	115.648	91.632		130.318	149.204	158.841	132.606	168.81		113.277	142.012	113.055	140.181	175.215
FA 20:3		89.4381	91.7467	120.269	93.1866	105.36		116.276	110.188	104.073	107.714	112.378		103.728	89.8922	92.95	101.828	83.0068
FA 20:4		103.44	110.65	98.6668	92.0677	95.1752		114.955	113.768	109.559	99.0636	113.983		107.98	105.502	111.397	101.954	111.428
FA 20:5		118.378	85.9808	105.738	95.137	94.7658		140.486	157.762	114.836	104.908	90.8975		138.054	116.531	110.657	109.619	96.6919
FA 22:5		110.222	94.1203	93.9796	106.697	94.982		118.856	109.81	121.323	113.421	129.591		107.793	93.2853	119.804	107.159	117.09
FA 22:6		113.685	101.064	45.5213	116.829	122.901		137.069	130.212	128.909	138.681	158.248		125.533	96.9361	118.722	113.787	119.727
SFA		97.2882	99.7345	99.6029	101.534	101.841		97.2299	98.1554	100.103	103.301	98.063		100.158	100.306	97.0053	99.0155	100.31
MUFA		104.049	100.156	100.862	97.3696	97.564		99.0279	97.1028	93.8762	91.1749	95.5377		96.6648	96.9766	101.98	98.8422	93.4492
PUFA		102.801	101.09	99.4968	99.5706	97.0406		120.173	121.058	120.128	109.799	126.926		110.339	108.383	111.535	109.923	120.31
