# Supplementary material for: Membrane fluidity is regulated by the C. elegans transmembrane protein FLD-1 and its human homologs TLCD1/2
Source: eLife. 2018 Dec 4;7:e40686. doi: 10.7554/eLife.40686 (PMC6279351; doi:10.7554/eLife.40686)
Supplement: Figure 4—source data 2. [file elife-40686-fig4-data2.xlsx]

## Sheet: Fig 4 D-E
Lipidomics data used in Figure 4D-E. Lipidomics of HEK293 cells treated with EPA 0.9 uM, PA 400 uM or vehicle for 24 h
	NT siRNA																								TLCD2 siRNA
	Basal					Average	SEM		PA 400 uM					Average	SEM		EPA 0.9 uM					Average	SEM		Basal					Average	SEM		PA 400 uM					Average	SEM		EPA 0.9 uM					Average	SEM
EPA (mol%) in PC	0.13	0.19	0.19	0.17	0.18	0.172	0.01114		0.12	0.19	0.16	0.17	0.18	0.164	0.01208		0.43		0.34	0.46	0.32	0.3875	0.034		0.27		0.19	0.24	0.22	0.23	0.01683		0.27	0.27	0.2	0.21	0.21	0.232	0.01562		0.7	0.72	0.74	0.79	0.59	0.708	0.03308
EPA (mol%) in PE	0.35	0.38	0.36	0.42	0.46	0.394	0.0204		0.33	0.24	0.3	0.27	0.27	0.282	0.0153		0.78		0.8	0.84	0.55	0.7425	0.06537		0.4		0.6	0.55	0.42	0.4925	0.04888		0.39	0.33	0.31	0.31	0.27	0.322	0.0196		1	1.09	1.05	1.11	1.27	1.104	0.04556
