# Supplementary material for: Membrane fluidity is regulated by the C. elegans transmembrane protein FLD-1 and its human homologs TLCD1/2
Source: eLife. 2018 Dec 4;7:e40686. doi: 10.7554/eLife.40686 (PMC6279351; doi:10.7554/eLife.40686)
Supplement: Figure 4—source data 3. [file elife-40686-fig4-data3.xlsx]

## Sheet: Fig 4H and 4I
Lipidomics data used in figure 4H. Lipidomics of HEK293 cells treated with 13C-LA 50 uM for 6 h
Composition (mol%) in PC
	NT siRNA				Average	SEM		TLCD1 siRNA				Average	SEM		TLCD2 siRNA				Average	SEM
13C-LA	10.78	9.89	9.72	10.69	10.2715	0.2713		10.22	11.6	11.4	11.46	11.1712	0.3194		12.17	12.2	12.66	12.68	12.4286	0.1402
Composition (mol%) in PE
	NT siRNA				Average	SEM		TLCD1 siRNA				Average	SEM		TLCD2 siRNA				Average	SEM
13C-LA	5.25	5.64	6.39	5.62	5.72444	0.2391		5.68	6.1	6.39	6.13	6.07588	0.1469		6.95	6.95	6.68	7.04	6.90636	0.07794
Lipidomics data used in figure 4I. Lipidomics of HEK293 cells treated with 13C-LA 50 uM for 24 h
Composition (mol%) in PC
	NT siRNA		TLCD1 siRNA		TLCD2 siRNA
	Average	SEM	Average	SEM	Average	SEM
13C-LA	27.8923	0.2373	28.497	0.2401	28.6044	0.3098
Composition (mol%) in PE
	NT siRNA		TLCD1 siRNA		TLCD2 siRNA
	Average	SEM	Average	SEM	Average	SEM
13C-LA	18.699	0.2907	20.144	0.1959	20.2723	0.2312
