# Supplementary material for: Membrane fluidity is regulated by the C. elegans transmembrane protein FLD-1 and its human homologs TLCD1/2
Source: eLife. 2018 Dec 4;7:e40686. doi: 10.7554/eLife.40686 (PMC6279351; doi:10.7554/eLife.40686)
Supplement: Figure 4—figure supplement 2—source data 1. [file elife-40686-fig4-figsupp2-data1.xlsx]

## Sheet: Fig 4 fig supp 2K and L
Lipidomics data used in Figure 4– figure supplement 2K. Lipidomics of HEK293 cells treated with PA 400 uM or vehicle for 24 h
FA (mol %) in TAG	NT siRNA																TLCD1 siRNA																TLCD2 siRNA
	Basal								PA 400 uM								Basal								PA 400 uM								Basal								PA 400 uM
FA 14:0	2.5006	2.35653	3.02814	1.94351	2.03012				0.164275	0.162111	0.247022	0.168063	0.164545				2.4706	2.07433	1.94126	2.08758	3.05697				0.135413	0.193828	0.181217	0.16663	0.184015				1.85651	2.24855	2.08973	2.56457	2.52542				0.162511	0.130249	0.141399	0.1308	0.149795
FA 16:0	35.913	36.7052	40.2506	35.1905	36.0991				88.1567	88.54	78.3749	88.5893	88.4572				37.1932	36.9601	40.8143	37.0926	36.3824				89.8822	87.7891	88.9684	89.3567	88.4672				34.3677	38.673	42.279	42.7954	39.8938				91.2659	90.7835	91.0842	91.1456	90.4944
FA 18:0	13.8781	13.5756	14.9175	14.3878	14.0637				7.86105	7.78963	6.94642	7.87822	7.9827				14.1888	13.6125	18.2648	13.2599	12.742				7.42338	8.69405	7.85257	7.33658	8.00164				14.4214	14.6868	15.0851	14.3195	12.9685				5.62674	5.90612	5.86856	5.75182	5.9227
						Average	SEM							Average	SEM							Average	SEM							Average	SEM							Average	SEM							Average	SEM
SFA	52.2917	52.6372	58.1962	51.5218	52.1929	53.37	1.222		96.182	96.4917	85.5683	96.6356	96.6044	94.3	2.183		53.8526	52.6469	61.0203	52.44	52.1814	54.43	1.673		97.441	96.677	97.0022	96.8599	96.6528	96.93	0.1433		50.6457	55.6084	59.4538	59.6795	55.3877	56.16	1.65		97.0551	96.8199	97.0941	97.0282	96.5669	96.91	0.09821
Lipidomics data used in Figure 4– figure supplement 2L. Lipidomics of HEK293 cells treated with PA 400 uM or vehicle for 24 h
	NT siRNA																TLCD1 siRNA																TLCD2 siRNA
	Basal					Average	SEM		PA 400 uM					Average	SEM		Basal					Average	SEM		PA 400 uM					Average	SEM		Basal					Average	SEM		PA 400 uM					Average	SEM
TAG/PC ratio (x100)	0.161825	0.139106	0.143869	0.154373	0.151886	0.1502	0.004005		1.42365	1.4872	2.08164	1.649	1.57306	1.643	0.1162		0.14411	0.16237	0.172705	0.155119	0.122105	0.1512	0.008691		1.36893	1.33009	1.56825	1.53326	1.39314	1.439	0.0471		0.188575		0.149147	0.138079	0.143324	0.1548	0.01164		1.4922	1.34594	1.3718	1.44536	1.49421	1.43	0.03048
