# Supplementary material for: Membrane fluidity is regulated by the C. elegans transmembrane protein FLD-1 and its human homologs TLCD1/2
Source: eLife. 2018 Dec 4;7:e40686. doi: 10.7554/eLife.40686 (PMC6279351; doi:10.7554/eLife.40686)
Supplement: Figure 4—figure supplement 3—source data 1. [file elife-40686-fig4-figsupp3-data1.xlsx]

## Sheet: Fig 4 fig supp 3 A and B
Lipidomics data used in Figure 4– figure supplement 3A. Lipidomics of HEK293 cells treated with vehicle for 24 h
FA (mol%) in PC	NT siRNA								TLCD1 siRNA								TLCD2 siRNA
	Basal								Basal								Basal
FA 16:0	23.2214	21.271	21.8825	21.9371	21.3714				20.4784	21.7261	21.6777	21.3557	25.7666				21.9584		21.6848	22.8169	22.4224
FA 16:1	10.8429	9.94773	11.3408	10.2406	10.1961				11.094	10.3574	11.2342	10.9191	10.6459				11.3485		12.8678	12.4373	12.2322
FA 16:2	0.209338	0.199574	0.219037	0.16886	0.203483				0.0340098	0.243444	0.214579	0.183882	0.235675				0.210257		0.22336	0.224034	0.19762
FA 18:0	4.80246	5.66262	5.73712	5.9858	4.83021				4.25383	5.35295	6.28608	5.68966	4.2617				5.1123		6.30433	6.13006	5.17921
FA 18:1	54.3794	56.2533	52.4793	54.6325	56.4432				59.1559	55.5087	52.6954	54.9982	55.2229				53.4666		51.1854	50.6706	52.8321
FA 18:2	3.45098	3.04745	3.66549	3.05335	3.46689				3.0547	3.16119	3.30905	3.23073	0.733556				3.79007		3.31328	3.22611	3.3034
FA 18:3	0.0203994	0.0538492	0.10725	0.0738622	0.093128					0.0622398	0.093107	0.0868391	0.0802828				0.095395		0.0682272	0.122806	0.0945511
FA 20:1	0.353832	0.409418	0.400896	0.384648	0.34493				0.291035	0.425767	0.44733	0.432409	0.431141				0.300155		0.387662	0.322522	0.294358
FA 20:2	0.0776278	0.102119	0.0769466	0.091694	0.114943				0.022221	0.117448	0.0454432	0.0950653	0.0949503				0.0769606		0.0794002	0.0895324	0.0378637
FA 20:3	0.569976	0.764329	0.980935	0.770237	0.658883				0.476185	0.751209	0.988117	0.733845	0.663812				0.776255		0.945021	0.892659	0.747586
FA 20:4	1.44486	1.56534	1.96175	1.66271	1.57807				0.734068	1.50475	1.80475	1.3135	1.27776				1.95191		1.93891	1.75565	1.64249
FA 20:5	0.13175	0.191954	0.190976	0.17252	0.175505				0.031106	0.132004	0.169239	0.171361	0.165656				0.266392		0.191467	0.243661	0.223709
FA 22:5	0.227878	0.435895	0.542432	0.374694	0.366091				0.234009	0.327439	0.495756	0.406945	0.109705				0.279348		0.514824	0.566765	0.404303
FA 22:6	0.267186	0.0954027	0.414577	0.451444	0.15714				0.140545	0.329277	0.53928	0.382809	0.310325				0.367383		0.295566	0.501367	0.388208
						Average	SEM							Average	SEM							Average	SEM
SFA	28.0239	26.9336	27.6196	27.9229	26.2016	27.34	0.3424		24.7323	27.0791	27.9638	27.0454	30.0283	27.37	0.8538		27.0707		27.9891	28.9469	27.6016	27.9	0.3968
MUFA	65.5761	66.6105	64.221	65.2578	66.9842	65.73	0.493		70.5409	66.2919	64.3769	66.3496	66.2999	66.77	1.014		65.1153		64.4408	63.4305	65.3587	64.59	0.4322
PUFA	6.4	6.45591	8.1594	6.81937	6.81414	6.93	0.3195		4.72684	6.62901	7.65932	6.60498	3.67172	5.858	0.723		7.81397		7.57006	7.62259	7.03972	7.51	0.165
Lipidomics data used in Figure 4– figure supplement 3B. Lipidomics of HEK293 cells treated with vehicle for 24 h
FA (mol%) in PE	NT siRNA								TLCD1 siRNA								TLCD2 siRNA
	Basal								Basal								Basal
FA 16:0	6.82314	12.1292	7.27526	11.929	12.2117				9.24438	12.386	12.9712	13.1641	12.617				12.1513		13.3127	13.5974	13.3034
FA 16:1	4.93031	5.42717	5.33611	4.73227	5.33062				7.39351	4.9521	4.73442	4.91734	4.88481				5.57788		5.9726	5.97205	5.54837
FA 18:0	14.5107	11.9544	13.6558	11.0825	10.6891				12.8464	13.771	16.0017	13.6254	14.8757				11.6644		11.7226	11.0925	11.3321
FA 18:1	61.4681	58.2075	59.5633	58.3144	58.8551				58.7751	54.3083	50.2782	53.9347	52.9702				56.0738		54.3582	54.8523	55.3688
FA 18:2	3.2768	3.57162	4.42077	4.21785	4.2262				3.35725	4.0775	4.74146	4.21406	4.58459				3.98542		4.33746	4.27738	3.96787
FA 20:3	1.1109	1.12005	1.14756	1.23215	1.36132				1.47268	1.32247	1.23609	1.37285	1.2666				1.08791		1.39895	1.03124	1.01208
FA 20:4	6.22665	5.84552	6.51772	6.42232	5.49879				5.83799	6.73963	7.48734	6.2728	6.44487				7.36072		6.61799	6.966	6.93733
FA 20:5	0.34979	0.377674	0.363285	0.419712	0.459705				0.0236444	0.477756	0.451865	0.279736	0.448963				0.398469		0.598977	0.551182	0.421555
FA 22:5	1.04625	0.926219	1.24433	1.03362	0.923902				0.70668	1.21522	1.28077	1.46909	1.06748				1.13958		1.19673	1.15417	1.4307
FA 22:6	0.257308	0.440739	0.475905	0.61606	0.443624				0.342378	0.75003	0.816906	0.749902	0.839831				0.560482		0.483774	0.505798	0.677754
						Average	SEM							Average	SEM							Average	SEM
SFA	21.3339	24.0835	20.9311	23.0116	22.9007	22.44	0.5896		22.0907	26.157	28.9729	26.7895	27.4926	26.32	1.154		23.8157		25.0353	24.6899	24.6355	24.53	0.2562
MUFA	66.3984	63.6347	64.8994	63.0467	64.1857	64.42	0.5869		66.1686	59.2604	55.0127	58.8521	57.8551	59.46	1.845		61.6517		60.3308	60.8244	60.9172	60.93	0.2898
PUFA	12.2677	12.2818	14.1696	13.9417	12.9135	13.12	0.398		11.7406	14.5826	16.0144	14.3584	14.6523	14.28	0.7038		14.5326		14.6339	14.4858	14.4473	14.5	0.04082
