# Supplementary material for: Membrane fluidity is regulated by the C. elegans transmembrane protein FLD-1 and its human homologs TLCD1/2
Source: eLife. 2018 Dec 4;7:e40686. doi: 10.7554/eLife.40686 (PMC6279351; doi:10.7554/eLife.40686)
Supplement: Figure 4—figure supplement 3—source data 2. [file elife-40686-fig4-figsupp3-data2.xlsx]

## Sheet: Fig 4 fig supp 3C and D
Lipidomics data used in Figure 4– figure supplement 3C.. Lipidomics of HEK293 cells treated with PA 400 uM or vehicle for 24 h
	NT siRNA																TLCD1 siRNA																TLCD2 siRNA
	Basal					Average	SEM		PA 400 uM					Average	SEM		Basal					Average	SEM		PA 400 uM					Average	SEM		Basal					Average	SEM		PA 400 uM					Average	SEM
PC/PE ratio	1.99566	1.85555	1.91613	2.04969	1.8591	1.935	0.03829		3.53628	3.16245	3.05627	3.23561	3.08789	3.216	0.08594		2.21414	1.83236	1.84945	1.97975	2.08828	1.993	0.07235		2.88506	3.17193	2.87774	2.6312	3.23635	2.96	0.1099		1.82581		1.90257	1.9268	1.89439	1.888	0.02165		3.40566	3.30889	3.39783	3.06917	3.11805	3.26	0.0705
Lipidomics data used in Figure 4– figure supplement 3D. Lipidomics of HEK293 cells treated with PA 400 uM or vehicle for 24 h
	NT siRNA																TLCD1 siRNA																TLCD2 siRNA
	Basal					Average	SEM		PA 400 uM					Average	SEM		Basal					Average	SEM		PA 400 uM					Average	SEM		Basal					Average	SEM		PA 400 uM					Average	SEM
FC/PC ratio	0.0363433	0.0753418	0.0486182	0.0476716	0.0757888	0.05674	0.00798		0.0724725	0.0692145	0.0944102	0.0897929	0.0518526	0.07556	0.0764		0.0553047	0.0981111	0.0564683	0.090602	0.0844275	0.07698	0.008877		0.0215008	0.0851038	0.0796713	0.0638672	0.0342137	0.05688	0.1252		0.07469		0.0813645	0.0852105	0.0865218	0.08195	0.002648		0.0686235	0.0718344	0.0613992	0.0518815	0.0534585	0.06144	0.03954
