# Supplementary material for: Membrane fluidity is regulated by the C. elegans transmembrane protein FLD-1 and its human homologs TLCD1/2
Source: eLife. 2018 Dec 4;7:e40686. doi: 10.7554/eLife.40686 (PMC6279351; doi:10.7554/eLife.40686)
Supplement: Figure 4—figure supplement 3—source data 3. [file elife-40686-fig4-figsupp3-data3.xlsx]

## Sheet: Fig 4 fig supp 3 E-H
Lipidomics data used in Figure 4– figure supplement 3E-H.. Lipidomics of HEK293 cells treated with PA 400 uM or vehicle for 24 h
Ceramides
Class composition (mol%)	NT siRNA																TLCD1 siRNA																TLCD2 siRNA
	Basal					Average	SEM		PA 400 uM					Average	SEM		Basal					Average	SEM		PA 400 uM					Average	SEM		Basal					Average	SEM		PA 400 uM					Average	SEM
Cer	27.9323	31.2648	27.6694	29.8754	29.2173	29.2	0.6648		62.7969	61.8531	61.6785	63.2038	63.2421	62.56	0.3203		29.3172	31.5132	26.4524	27.0582	29.2057	28.72	0.8902		62.8042	59.8876	60.8661	60.4448	64.4965	61.7	0.5562		28.5462	28.0599	25.3019	27.0038	26.9762	27.18	0.855		59.6109	59.6415	59.3082	59.1535	59.5268	59.44	0.08124
DiCer	0.270342	0.232609	0.323638	0.295944	0.268829	0.28	0.02		12.008	11.8747	12.4767	11.1714	11.8889	11.9	0.2074		0.183928	0.251421	0.350273	0.207935	0.176606	0.26	0.04		10.6389	11.296	11.1142	11.1309	10.2033	10.86	0.2015		0.761654	0.258351	0.39975	0.361186	0.32747	0.44	0.09274		13.0893	11.7777	12.6129	12.8094	12.6185	12.58	0.2154
GluCer	58.6186	56.0519	57.8516	56.8412	57.1476	57.3	0.4347		21.3407	22.709	22.1481	22.4363	21.7429	22.04	0.2482		59.5006	55.8879	60.4908	59.7913	57.556	58.66	0.8406		23.1703	24.7883	24.237	24.7668	22.2359	23.84	0.5036		58.0326	57.8743	61.5466	59.8163	59.3443	59.3	0.6611		22.9565	24.3741	23.8335	23.5475	23.7112	23.68	0.2267
LacCer	13.1788	12.4507	14.1554	12.9874	13.3662	13.26	0.2786		3.85431	3.56316	3.69667	3.18853	3.1261	3.5	0.1517		10.9983	12.3475	12.7065	12.9426	13.0617	12.4	0.3742		3.3867	4.02802	3.7826	3.65757	3.06426	3.6	0.1581		12.6595	13.8074	12.7518	12.8187	13.3521	13.1	0.2145		4.34327	4.20665	4.24543	4.48964	4.14346	4.26	0.06782
