# Supplementary material for: Membrane fluidity is regulated by the C. elegans transmembrane protein FLD-1 and its human homologs TLCD1/2
Source: eLife. 2018 Dec 4;7:e40686. doi: 10.7554/eLife.40686 (PMC6279351; doi:10.7554/eLife.40686)
Supplement: Figure 4—figure supplement 3—source data 4. [file elife-40686-fig4-figsupp3-data4.xlsx]

## Sheet: Fig 4 fig supp 3I and J
Lipidomics data used in Figure 4 – figure supplement 3I-J. Lipidomics of HEK293 cells treated with PA 400 uM or vehicle for 24 h
	NT siRNA																TLCD2 siRNA
	Basal					Average	SEM		EPA 0.9 uM					Average	SEM		Basal					Average	SEM		EPA 0.9 uM					Average	SEM
TAG/PC ratio (x100)	0.162	0.139	0.144	0.154	0.152	0.1502	0.004005		0.25	0.265	0.263		0.23	0.252	0.008052		0.189		0.149	0.138	0.143	0.1548	0.01164		0.201	0.211	0.242	0.161		0.2038	0.01671
EPA (mol%) in TAG	0.29		0.22	0.08	0.15	0.185	0.04518		0.29	0.23	0.33		0.4	0.3125	0.03568		0.11	0.16	0.2	0.2		0.1675	0.02136		0.37	0.18	0.25	0.3		0.275	0.0401
