# Supplementary material for: Membrane fluidity is regulated by the C. elegans transmembrane protein FLD-1 and its human homologs TLCD1/2
Source: eLife. 2018 Dec 4;7:e40686. doi: 10.7554/eLife.40686 (PMC6279351; doi:10.7554/eLife.40686)
Supplement: Figure 5—source data 1. [file elife-40686-fig5-data1.xlsx]

## Sheet: Fig 5D
Lipidomics data used in Figure 5D. Lipidomics of HEK293 cells treated with PA 200 uM for 24 h
Composition (mol%) in PC
	NT siRNA								AdipoR2 siRNA								AdipoR2 & TLCD1 siRNA								AdipoR2 &TLCD2 siRNA								AdipoR2 siRNA + EPA 5uM
FA 16:0	43.3695	43.1684	44.3318	43.5214	43.7315				69.3764	67.7802	68.7071	69.3437	69.5702				PA 200 uM								64.476	64.1815	64.2679	63.2301	63.3819				PA 200 uM
FA 16:1	18.4399	17.4073	17.2996	18.4048	17.9898				8.96787	8.18084	7.72929	7.95835	8.12853				61.0843	60.9728	60.636						10.4267	9.52782	9.70544	11.9305	10.3093				65.1085	64.9145	63.0436	64.4287	65.0811
FA 16:2																	9.62164	10.5634	10.0554						0.0736549				0.0835517				7.82636	7.99106	8.00206	8.35507	8.59774
FA 18:0	4.42689	5.00326	4.5333	4.66864	4.56684				3.02977	4.25278	3.56263	3.27991	3.24486						0.068733						3.50667	4.05485	4.29975	2.27222	4.25076				0.0619719	0.0585972	0.056527	0.0558273	0.0330886
FA 18:1	28.4386	29.1605	28.198	27.9862	28.1952				15.5249	16.4803	16.5082	16.2528	15.7604				4.3392	4.0473	4.31952						17.938	18.5721	18.2104	18.9539	18.6439				3.22435	3.48148	3.52569	2.96989	2.90521
FA 18:2	2.16065	2.08668	2.2701	2.10017	2.06566				1.13289	1.17679	1.23142	1.10285	1.12319				21.5951	20.959	21.5063						1.25018	1.31793	1.25398	1.40111	1.27732				18.3763	18.4296	19.5225	18.3278	18.1816
FA 18:3	0.0732637	0.0796548	0.074057	0.0768314	0.0843995				0.0423075	0.0148666	0.0537287	0.0225997	0.0457569				1.28951	1.4566	1.35331						0.099703	0.0945671	0.0346857	0.0596434	0.029544				1.23818	1.08663	1.43602	1.57649	1.23186
FA 20:1	0.264999	0.263423	0.25988	0.26608	0.240012				0.143472	0.109136	0.185768	0.127659	0.194832				0.0416609	0.0517186	0.0565326						0.165883	0.200161	0.145826	0.171117	0.15521				0.0373218	0.0382002	0.0640987	0.0226886	0.0335936
FA 20:2	0.0897902	0.0997127	0.0921008	0.102868	0.0974791				0.0660894	0.0812196	0.0649821	0.102985	0.103084				0.218876	0.200654	0.170409						0.0650985	0.0668785	0.0479999	0.0782055	0.0935746				0.127231	0.117811	0.142274	0.155776	0.157619
FA 20:3	0.607606	0.607862	0.84502	0.548022	0.62739				0.528979	0.453265	0.445014	0.36845	0.442263				0.120672	0.102401	0.0912434						0.498713	0.405718	0.46062	0.38521	0.438527				0.0759375	0.0616361	0.0721548	0.0580955	0.0473697
FA 20:4	1.33707	1.29759	1.36333	1.46864	1.44738				0.714868	0.863733	0.920578	1.00778	0.850049				0.500481	0.487299	0.428666						0.899275	0.930876	0.902493	1.02868	0.892293				0.324083	0.373579	0.450117	0.390336	0.307317
FA 20:5	0.190368	0.197265	0.182871	0.145018	0.182126				0.0965854	0.145628	0.140055	0.11567	0.104457				0.8303	0.684229	0.73072						0.13645	0.123479	0.128481	0.126478	0.150467				1.08942	1.03877	1.16662	1.19237	1.27379
FA 22:5	0.346258	0.348394	0.325673	0.411308	0.464883				0.218982	0.236939	0.244268	0.183483	0.260955				0.0887424	0.0565781	0.124388						0.214217	0.1637	0.284859	0.199522	0.276919				1.69075	1.6355	1.61564	1.73484	1.45043
FA 22:6	0.255068	0.280066	0.224294	0.299945	0.307431				0.156897	0.224279	0.20692	0.133708	0.171369				0.220802	0.267168	0.246181						0.249441	0.360448	0.257587	0.163292	0.0166016				0.604817	0.537977	0.565121	0.527905	0.500552
						Average	SEM							Average	SEM		0.048766	0.150771	0.212519											Average	SEM		0.214738	0.234638	0.337613	0.204198	0.198649
SFA	47.7964	48.1716	48.8651	48.1901	48.2983	48.266	0.172934		72.4062	72.033	72.2698	72.6236	72.8151	72.43	0.136785							Average	SEM		67.9827	68.2363	68.5677	65.5023	67.6327	67.584	0.543347							Average	SEM
MUFA	47.1435	46.8312	45.7575	46.6571	46.425	46.562	0.232258		24.6362	24.7703	24.4233	24.3388	24.0838	24.45	0.120083		65.4235	65.0201	64.9555			65.1333	0.144376		28.5306	28.3001	28.0616	31.0555	29.1085	29.012	0.540809		68.3329	68.396	66.5693	67.3986	67.9864	67.738	0.341371
PUFA	5.06007	4.99722	5.37744	5.15281	5.27674	5.174	0.0698284		2.9576	3.19672	3.30696	3.03753	3.10112	3.122	0.0611882		31.4356	31.7231	31.7322			31.63	0.0950438		3.48673	3.46359	3.37071	3.44214	3.2588	3.404	0.0410609		26.3299	26.5385	27.6668	26.8386	26.937	26.864	0.228705
																	3.14093	3.25676	3.31229			3.23667	0.0504425										5.33722	5.06553	5.76392	5.76274	5.07665	5.402	0.153961
