# Supplementary material for: Membrane fluidity is regulated by the C. elegans transmembrane protein FLD-1 and its human homologs TLCD1/2
Source: eLife. 2018 Dec 4;7:e40686. doi: 10.7554/eLife.40686 (PMC6279351; doi:10.7554/eLife.40686)
Supplement: Figure 5—source data 2. [file elife-40686-fig5-data2.xlsx]

## Sheet: Fig 5E
Lipidomics data used in Figure 5E. Lipidomics of HEK293 cells treated with PA 200 uM for 24 h
FA (mol%) in PE	NT siRNA								AdipoR2 siRNA								AdipoR2 & TLCD1 siRNA								AdipoR2 + TLCD2 siRNA								AdipoR2 siRNA + EPA 5uM
	PA 200 uM								PA 200 uM								PA 200 uM								PA 200 uM								PA 200 uM
FA 16:0	28.3643	29.3786	28.7061	29.2776	28.7677				47.3899	49.5059	48.437	47.0971	49.3567				40.0759	37.4339	38.7416						44.9219	43.4915	43.4909	40.5374	44.9781				43.1909	42.9238	41.3273	39.0309	45.1314
FA 16:1	9.59816	9.89396	9.30713	10.5246	9.5846				6.24073	5.89591	5.85476	5.33988	5.93455				6.63835	6.64666	7.97397						6.68486	6.89723	7.05948	6.34526	6.41328				6.13596	5.39951	5.12361	5.18164	5.77491
FA 18:0	11.5397	11.2011	12.263	11.9794	12.1132				8.4844	9.74991	8.48693	8.04585	9.14268				10.998	11.6026	12.069						8.23075	9.76074	9.24666	8.32729	9.17167				8.81834	10.1434	9.4229	9.52489	7.19846
FA 18:1	36.5614	36.5633	37.325	36.8714	37.1714				28.1486	26.1325	27.8042	30.3796	26.4074				32.4262	33.5205	30.8321						30.0778	30.7938	30.1771	34.1247	29.8791				30.2398	30.5473	31.4413	33.4857	31.4246
FA 18:2	3.98938	2.85793	2.19953	2.30852	2.02272				2.14689	2.06788	2.07779	1.40991	1.9135				2.14088	2.78807	2.32865						2.4327	1.5715	2.92305	3.01286	2.54722				2.26165	2.27177	2.92015	2.68453	2.13327
FA 20:3	1.3029	0.887129	1.04395	1.15673	1.32222				0.797396	0.813945	0.835666	0.811235	0.854619				1.23346	1.18619	1.19981						0.80435	1.05526	0.935399	0.825521	0.958744				0.874591	0.866896	0.864511	0.660707
FA 20:4	6.44626	7.0807	7.42731	5.80862	6.58227				5.41035	4.63754	4.89525	5.49431	4.63712				4.85705	5.02905	5.49168						5.15707	4.87976	4.80077	5.40897	4.86875				5.23945	5.04323	5.60514	6.1913	5.5685
FA 20:5	0.291246	0.317241	0.279202	0.257639	0.389879				0.255554	0.153978	0.283415	0.0893067	0.282602				0.247917	0.271641	0.218686						0.367231	0.244091	0.187322	0.360245	0.182529				1.47633	1.23343	1.39063	1.67713	1.40503
FA 22:5	1.42547	1.18738	1.05033	1.33832	1.47867				0.813016	0.62004	0.86191	0.936036	0.946609				0.87918	1.04509	0.743507						0.847844	0.855201	0.72688	0.776532	0.556436				1.36784	1.3253	1.51864	1.1816	1.02004
FA 22:6	0.481156	0.632662	0.398403	0.477173	0.567404				0.313142	0.422366	0.46311	0.396822	0.524299				0.503026	0.476203	0.400977						0.475475	0.450865	0.452426	0.281163	0.444202				0.395126	0.245393	0.385886	0.381668	0.343799
						Average	SEM							Average	SEM							Average	SEM							Average	SEM							Average	SEM
SFA	39.904	40.5797	40.9691	41.257	40.8809	40.74	0.237908		55.8743	59.2558	56.9239	55.1429	58.4993	57.14	0.783326		51.0739	49.0366	50.8106			50.3	0.655744		53.1526	53.2523	52.7376	48.8647	54.1498	52.44	0.913017		52.0092	53.0672	50.7502	48.5557	52.3298	51.36	0.782688
MUFA	46.1596	46.4573	46.6322	47.396	46.756	46.7	0.2		34.3893	32.0284	33.6589	35.7195	32.3419	33.62	0.682202		39.0646	40.1672	38.8061			39.3667	0.425572		36.7627	37.691	37.2366	40.47	36.2924	37.7	0.736885		36.3758	35.9468	36.5649	38.6673	37.1995	36.96	0.482286
PUFA	13.9364	12.963	12.3987	11.347	12.3632	12.6	0.425441		9.73635	8.71575	9.41715	9.13762	9.15875	9.22	0.165529		9.86151	10.7962	10.3833			10.3667	0.260342		10.0847	9.05667	10.0258	10.6653	9.55788	9.9	0.266458		11.615	10.986	12.685	12.7769	10.4706	11.72	0.455412
