# Supplementary material for: Membrane fluidity is regulated by the C. elegans transmembrane protein FLD-1 and its human homologs TLCD1/2
Source: eLife. 2018 Dec 4;7:e40686. doi: 10.7554/eLife.40686 (PMC6279351; doi:10.7554/eLife.40686)
Supplement: Figure 5—figure supplement 1—source data 1. [file elife-40686-fig5-figsupp1-data1.xlsx]

## Sheet: Fig 5 Supp 1B-E
Lipidomics data used in Figure 5 – figure supplement 1B-E. Lipidomics of HEK293 cells treated with PA 200 uM for 24 h
	NT siRNA								AdipoR2 siRNA								AdipoR2 & TLCD1 siRNA								AdipoR2 + TLCD2 siRNA								AdipoR2 siRNA + EPA 5uM
	PA 200 uM					Average	SEM		PA 200 uM					Average	SEM		PA 200 uM					Average	SEM		PA 200 uM					Average	SEM		PA 200 uM					Average	SEM
Cer	47.4	50.4	50.3	30.5	52.6	46.24	4.02077		63.8	65.7	63.6	62.1	66.6	64.36	0.800375		57.2	58.9	58.2			58.1	0.493288		59.8	58.6	58.9	58	61.7	59.4	0.644205		58.4	59	58.1	55.5	57.1	57.62	0.612699
DiCer	2.8	3	2.7	1.6	2.8	2.58	0.2498		6.8	6.4	7	7	7.1	6.86	0.1249		5.1	5.2	5.4			5.23333	0.0881917		6.2	6.4	6.3	6.3	6.4	6.32	0.0374166		6.4	5.9	6	6.2	6.1	6.12	0.0860233
GluCer	43.8	40.7	41	66.4	37.8	45.94	5.20246		25.1	23.7	24.5	25.9	22.1	24.26	0.649307		33	31.1	31.4			31.8333	0.589727		29.5	29.8	29.9	30.7	27.4	29.46	0.551906		29.3	29.8	30.5	32.3	31.5	30.68	0.548088
LacCer	5.9	5.9	6	1.5	6.8	5.22	0.945198		4.4	4.1	5	5	4.3	4.56	0.186011		4.7	4.7	4.9			4.76667	0.0666667		4.5	5.2	5	5	4.5	4.84	0.143527		5.9	5.2	5.4	6	5.4	5.58	0.156205
